# Supplementary material for: Clonal Expansion of a Streptococcus pneumoniae Serotype 3 Capsule Variant Sequence Type 700 With Enhanced Vaccine Escape Potential After 13-Valent Pneumococcal Conjugate Vaccine Introduction
Source: J Infect Dis. 2024 Mar 26;230(1):e189–98. doi: 10.1093/infdis/jiae040 (PMC11272040; doi:10.1093/infdis/jiae040)
Supplement: jiae040_Supplementary_Data [file jiae040_supplementary_data.zip › Supplementary Table 2.xlsx]

## Sheet: Sheet1
Pubmlst ID	isolate ID	isolate alias	Serotype	ST	GPSC	CPS sequence
145772	BVY143	WTCHG_379285_209101	3	6441	648	ccgtcgcttcctagttgtggctaacttgtccaatgaagagcaagacttgacagtagaagg aaaagtcaaatctgtcttgattgaaaacaccctagctcaagaagtctttgaaaaacaaat cttagttccatgggatgctttctgtgtggaattactataaatattttttgcagaaaaatt taaaattgaaatcatataaaaacaagggaggactgtataaaaagcagaaatcctttgttt tttataaccaaggtttataaactttcattttcgaaattcaattaactttacaaattccca ctattaagtctagtggtaaaatgtcaagcgccccccagctcaaagtttgaaaactatttc aaaaaaagggtgcactaaagaagccctactgaa…
145780	BVY11H	WTCHG_379285_213101	3	700	10	ccgtcgcttcctagttgtggctaacttgtccaatgaagagcaagacttgacagtagaagg aaaagtcaaatctgtcttgattgaaaacaccctagctcaagaagtctttgaaaaacaaat cttagttccatgggatgctttctgtgtggaattactataaatattttttgcagaaaaatt taaaattgaaatcatataaaaacaagggaggactgtataaaaagcagaaatcctttgttt tttataaccaaggtttataaactttcattttcgaaattcaattaactttacaaattccca ctattaagtctagtggtaaaatgtcaagcgccccccagctcaaagtttgaaaactatttc aaaaaaagggtgcactaaagaagccctactgaa…
145838	BVY13I	WTCHG_379285_257104	3	3214	43	ccgtcgcttcctagttgtggctaacttgtccaatgaagagcaagacttgacagtagaagg aaaagtcaaatctgtcttgattgaaaacaccctagctcaagaagtctttgaaaaacaaat cttagttccatgggatgctttctgtgtggaattactataaatattttttgcagaaaaatt taaaattgaaatcatataaaaacaagggaggactgtataaaaagcagaaatcctttgttt tttataaccaaggtttataaactttcattttcgaaattcaattaactttacaaattccca ctattaagtctagtggtaaaatgtcaagcgccccccagctcaaagtttgaaaactatttc aaaaaaagggtgcactaaagaagccctactgaa…
145916	BVY11Z	WTCHG_379285_286104	3	5435	9	gaccgtcgcttcctagttgtggctaacttgtccaatgaagagcaagacttgacagtagaa ggaaaagtcaaatctgtcttgattgaaaacaccctagctcaagaagtctttgaaaaacaa atcttagttccatgggatgctttctgtgtggaattactataaatattttttgcagaaaaa tttaaaattgaaatcgtataaaaacaagggaggactgtataaaagacagaaatcctttgt tttttataaccaaagtttataaaccttcattcttgaaattcaattaactttacaaattcc cactattaaggagaaagaagatgaacataaagaagcgtgtccttggtgcaggtctgactt ttgcatctgctttgcttttagctgcttgcggcc…
145997	BVY1BH	WTCHG_379286_236102	3	458	51	gaccgtcgcttcctagttgtggctaacttgtccaatgaagagcaagacttgacagtagaa ggaaaagtcaaatctgtcttgattgaaaacaccctagctcaagaagtctttgaaaaacaa atcttagttccatgggatgctttctgtgtggaattactataaatattttttgcagaaaaa tttaaaattgaaatcgtataaaaacaagggaggactgtataaaagacagaaatcctttgt tttttataaccaaagtttataaaccttcattcttgaaattcaattaactttacaaattcc cactattaaggagaaagaagatgaacataaagaagcgtgtccttggtgcaggtctgactt ttgcatctgctttgcttttagctgcttgcggcc…
146777	BVY2DZ	WTCHG_441197_262135	3	8672	56	ccgtcgcttcctagttgtggctaacttgtccaatgaagagcaagacttgacagtagaagg aaaagtcaaatctgtcttgattgaaaacaccctagctcaagaagtctttgaaaaacaaat cttagttccatgggatgctttctgtgtggaattactataaatattttttgcagaaaaatt taaaattgaaatcatataaaaacaagggaggactgtataaaaagcagaaatcctttgttt tttataaccaaggtttataaactttcattttcgaaattcaattaactttacaaattccca ctattaagtctagtggtaaaatgtcaagcgccccccagctcaaagtttgaaaactatttc aaaaaaagggtgcactaaagaagccctactgaa…
146804	BVY294	WTCHG_441197_276140	3	7105	92	ccgtcgcttcctagttgtggctaacttgtccaatgaagagcaagacttgacagtagaagg aaaagtcaaatctgtcttgattgaaaacaccctagctcaagaagtctttgaaaaacaaat cttagttccatgggatgctttctgtgtggaattactataaatattttttgcagaaaaatt taaaattgaaatcatataaaaacaagggaggactgtataaaaagcagaaatcctttgttt tttataaccaaggtttataaactttcattttcgaaattcaattaactttacaaattccca ctattaagtctagtggtaaaatgtcaagcgccccccagctcaaagtttgaaaactatttc aaaaaaagggtgcactaaagaagccctactgaa…
147190	BVY4Z7	WTCHG_585648_217189	3	9552	184	ccgtcgcttcctagttgtggctaacttgtccaatgaagagcaagacttgacagtagaagg aaaagtcaaatctgtcttgattgaaaacaccctagctcaagaagtctttgaaaaacaaat cttagttccatgggatgctttctgtgtggaattactataaatattttttgcagaaaaatt taaaattgaaatcatataaaaacaagggaggactgtataaaaagcagaaatcctttgttt tttataaccaaggtttataaactttcattttcgaaattcaattaactttacaaattccca ctattaagtctagtggtaaaatgtcaagcgccccccagctcaaagtttgaaaactatttc aaaaaaagggtgcactaaagaagccctactgaa…
147256	BVX2RG	WTCHG_585648_257196	3	10568	163	ccgtcgcttcctagttgtggctaacttgtccaatgaagagcaagacttgacagtagaagg aaaagtcaaatctgtcttgattgaaaacaccctagctcaagaagtctttgaaaaacaaat cttagttccatgggatgctttctgtgtggaattactataaatattttttgcagaaaaatt taaaattgaaatcatataaaaacaagggaggactgtataaaaagcagaaatcctttgttt tttataaccaaggtttataaactttcattttcgaaattcaattaactttacaaattccca ctattaagtctagtggtaaaatgtcaagcgccccccagctcaaagtttgaaaactatttc aaaaaaagggtgcactaaagaagccctactgaa…
147512	BVY5RD	WTCHG_585651_233110	3	11770	Novel	ccgtcgcttcctagttgtggctaacttgtccaatgaagagcaagacttgacagtagaagg aaaagtcaaatctgtcttgattgaaaacaccctagctcaagaagtctttgaaaaacaaat cttagttccatgggatgctttctgtgtggaattactataaatattttttgcagaaaaatt taaaattgaaatcatataaaaacaagggaggactgtataaaaagcagaaatcctttgttt tttataaccaaggtttataaactttcattttcgaaattcaattaactttacaaattccca ctattaagtctagtggtaaaatgtcaagcgccccccagctcaaagtttgaaaactatttc aaaaaaagggtgcactaaagaagccctactgaa…
148106	BVY7QD	WTCHG_769357_72315207	3	11769	56	ccgtcgcttcctagttgtggctaacttgtccaatgaagagcaagacttgacagtagaagg aaaagtcaaatctgtcttgattgaaaacaccctagctcaagaagtctttgaaaaacaaat cttagttccatgggatgctttctgtgtggaattactataaatattttttgcagaaaaatt taaaattgaaatcatataaaaacaagggaggactgtataaaaagcagaaatcctttgttt tttataaccaaggtttataaactttcattttcgaaattcaattaactttacaaattccca ctattaagtctagtggtaaaatgtcaagcgccccccagctcaaagtttgaaaactatttc aaaaaaagggtgcactaaagaagccctactgaa…
